# Supplementary material for: A General Method to Access Underexplored Ylideneamino Sulfates as Interrupted Beckmann-Type Rearrangement Intermediates
Source: Molecules. 2024 Apr 8;29(7):1667. doi: 10.3390/molecules29071667 (PMC11013155; doi:10.3390/molecules29071667)
Supplement: Supplementary file 1 [file molecules-29-01667-s001.zip]

Archive with 1 entries (1 files):
- molecules-2946379-supplementary.pdf
